# Supplementary material for: Classification of short and long term mild traumatic brain injury using computerized eye tracking
Source: Sci Rep. 2024 Jun 3;14:12686. doi: 10.1038/s41598-024-63540-8 (PMC11148176; doi:10.1038/s41598-024-63540-8)
Supplement: Supplementary file 1 — Supplementary Information. [file 41598_2024_63540_MOESM1_ESM.xlsx]

## Sheet: Sheet1
		Reliability (ICC, 95% CI, p-value)	Baseline comparisons
			Control to mTBI	Control to PPCS	mTBI to PPCS
Egocentric Localisation	Horizontal Error (mm)	.72 0.44-0.86, <.001	ns	ns	ns
	Vertical Error (mm)	.97, 0.93-0.98, <.001	ns	***	***
Fixation	BCEA log10 (minarc2)	.90, 0.80-0.95, <.001	ns	ns	ns
	Horizontal Error (degrees)	.97, 0.95-0.99, <.001	*	**	ns
	Vertical Error (degrees)	.98, 0.95-0.99, <.001	ns	***	***
Pursuit	Total Error (degrees)D	.74, 0.48–0.87, <.001	***	ns	***
	Horizontal Error (degrees)	.92, 0.84–0.96, <.001	ns	*	**
	Vertical Error (degrees)	.97, 0.94–0.99, <.001	ns	ns	ns
	Total Gain	.77, 0.49–0.87, <.001	***	ns	***
	Horizontal Gain	.73, 0.47–0.86, <.001	**	*	***
	Vertical Gain D	.72, 0.43–0.86, <.001	**	***	***
	Number of Saccades D	.75, 0.50–0.78, <.001	ns	***	**
Pro-Saccades	Number of Trials Correct	.46, -0.07-0.73, .038	ns	ns	ns
	Saccade Latency (ms)	.65, 0.29-0.82, .002	ns	ns	ns
	Saccade Velocity (degrees/s)	.60, 0.20-0.80, .005	*	***	ns
Anti-Saccades	Number of Trials Correct	.75, 0.50-0.87 <.001	**	ns	ns
	Saccade Latency (ms)	.72, 0.44-0.86, <.001	ns	ns	ns
	Saccade Velocity (degrees/s)	.45, -0.06-0.72, .037	***	***	ns
Part One Stroop	Number of Trials Correct	-.04, -1.11-0.48,.550	***	***	ns
	Saccade Latency (ms)	.48, -0.30-0.78, .101	ns	***	ns
	Total Trial Time (s)	.26, -0.31-0.60, .170	*	**	ns
Part Two Stroop	Number of Trials Correct	.82, 0.60-0.91, <.001	*	*	***
	Saccade Latency (ms)	.80, 0.59-0.90, <.001	ns	ns	ns
	Total Trial Time (s)	.66, 0.34-0.83, <.001	ns	ns	ns
VOR	BCEA log10 (minarc2) D	.93, 0.87-0.97, <.001	***	***	ns
	Horizontal Error (degrees)	.87, 0.79-0.95, <.001	ns	***	***
	Vertical Error (degrees)	.96, 0.92-0.98, <.001	***	**	*
	Gain D	.94, 0.89-0.97, <.001	***	***	**
	Time to Maximum Gain (s)	.24, -0.54-0.6, .220	***	***	ns
	Number Horizontal Saccades	NA	ns	ns	ns
Binomial mixed effects regression model: (number of correctly performed trials, χ2(df, n), p-value)
	Time	As trial number increased		Time/Trial number
Pro-saccades correct	χ2(1, N=35) =.70, .402	χ2(1, N=35) =5.13, .024		χ2(1, N=35) =.17, .676
Anti-saccades correct	χ2(1, N=35) =.04, .839	χ2(1, N=35) =.46, .497		χ2(1, N=35) =1.87, .171
P1 Stroop correct	χ2(1, N=35) =7.43, .396	χ2(1, N=35) =0.72, .006		χ2(1, N=35) =2.98, .084
P2 Stroop correct	χ2(1, N=35) =12.81, <.001	χ2(1, N=35) =30.12, <.001		χ2(1, N=35) =1.79, .181
ns: p>.05, *: <.05, **: <.01, ***: <.001, D= Top five outcomes with high predictive value for control, mTBI, and PPCS group modelling.
